# Supplementary material for: One-year follow-up after treatment of proximal and/or middle one-third humeral shaft fractures with a helical plate: healing rates, complications and functional outcome measures
Source: BMC Musculoskelet Disord. 2021 Oct 20;22:890. doi: 10.1186/s12891-021-04774-9 (PMC8529715; doi:10.1186/s12891-021-04774-9)
Supplement: Supplementary file 1 — Additional file 1. [file 12891_2021_4774_MOESM1_ESM.xlsx]

## Sheet: GENERAL
CASE N°	Sex	Age	AO/OTA	date of injury	Preoperative radial nerve palsy	Date of operation	Orthopaedic surgeon	LEEFTIJD Bij ongeval	Side injury	Injury-type	Type of Helical plate	Follow-up Time till Sept 2019
1	M	82.2	12B2	2016-10-15	No	2016-10-17	dr. Guy Putzeys	82.2301	RIGHT	Simple fall	self-molded PHILOS plate	35
2	F	79.6	Type A (Wright and Cofield classification)	2017-02-23	No	2017-02-24	dr. Guy Putzeys	79.6493	LEFT	Simple fall	self-molded PHILOS plate	31
3	F	65.6	12A1	2016-11-12	No	2017-01-17	dr. Guy Putzeys	65.6082	LEFT	Simple fall	self-molded PHILOS plate	34
4	F	77.4	12C3	2018-07-20	Yes	2018-08-24	dr. Guy Putzeys	77.3589	LEFT	Simple fall	A.L.P.S. Proximal Humerus plating system	14
5	F	56.3	12C3	2017-11-14	No	2017-11-16	dr. Guy Putzeys	56.3233	LEFT	Simple fall	self-molded PHILOS plate	22
6	F	58.3	12B3	2017-10-29	No	2017-11-07	dr. Guy Putzeys	58.3397	LEFT	Simple fall	self-molded PHILOS plate	23
7	F	63.4	12A1	2018-05-25	Yes	2018-05-29	dr. Guy Putzeys	63.3808	RIGHT	Simple fall	A.L.P.S. Proximal Humerus plating system	16
8	F	75.8	12A2	2018-08-12	No	2018-08-14	dr. Guy Putzeys	75.7781	LEFT	Simple fall	A.L.P.S. Proximal Humerus plating system	13
9	F	70.7	12C3	2018-05-25	No	2018-05-29	dr. Guy Putzeys	70.7014	LEFT	Simple fall	A.L.P.S. Proximal Humerus plating system	16
10	M	66.1	12A1	2018-06-08	No	2018-06-08	dr. Joeri Barth	66.1479	RIGHT	Fall with bicycle	A.L.P.S. Proximal Humerus plating system	15
11	M	70.4	12B3	2017-12-30	No	2018-01-03	dr. Guy Putzeys	70.4384	LEFT	Simple fall	A.L.P.S. Proximal Humerus plating system	21
12	F	80.3	Type B (Wright and Cofield classification)	2018-05-18	No	2018-05-23	dr. Guy Putzeys	80.2986	LEFT	Simple fall	A.L.P.S. Proximal Humerus plating system	16

## Sheet: CMS
			Mobility
CASE N°	Pain (0-15 points)	ADL (0-20 points)	Abduction (0-10 points)	Anteflexion (0-10 points)	Endorotation (0-10 points)	Exorotation (0-10 points)	Strenght (0-25 points)	Constant-Murley Score	Normalised constant Murley (Volgens Katolik. et al.)
1	15	18	6	6	8	6	10	69	78
2	15	20	10	10	8	10	5	78	96
3	15	20	10	10	10	10	10	85	100
4	5	10	6	6	0	4	2	33	41
5	9	17	8	10	8	10	6	68	81
6	15	20	8	8	8	8	0	67	80
7	15	20	8	10	10	10	6	79	95
8	15	20	10	10	8	10	10	83	100
9	9	19	4	8	6	10	0	56	69
10	15	20	10	10	10	10	20	95	100
11	9	15	4	6	4	2	8	48	55
12	10	18	4	6	8	6	3	55	68
							MEAN score	68	80.25
							standaard dev	17.5913	19.2973

## Sheet: DASH
CASE N°	DASH (dutch language version) sum	DASH SCORE
1	41	12.96
2	34	5.36
3	28	0
4	95	62.96
5	67	34.82
6	72	39.28
7	63	33.33
8	31	3.7
9	52	23.15
10	32	1.67
11	49	20.37
12	53	24.07
	Median	21.8058
	Standard deviation	18.7512

## Sheet: EQ5D5L
	EQ-5D-5L score
CASE N°	EQ VAS	Mobility	Self-Care	Activity	Pain	Anxiety
1	80	1	2	1	1	1
2	80	1	1	1	2	1
3	70	4	1	2	4	1
4	30	3	5	5	3	1
5	70	1	1	3	3	1
6	50	4	5	5	3	2
7	50	4	5	3	2	3
8	80	1	1	1	1	1
9	60	1	1	1	2	1
10	75	1	1	1	1	1
11	90	1	1	1	2	1
12	70	3	1	2	3	1
